# Supplementary material for: Nicorandil Prevents Gαq-Induced Progressive Heart Failure and Ventricular Arrhythmias in Transgenic Mice
Source: PLoS One. 2012 Dec 20;7(12):e52667. doi: 10.1371/journal.pone.0052667 (PMC3527603; doi:10.1371/journal.pone.0052667)
Supplement: Table S1 — Primers used in this study. (XLS) [file pone.0052667.s001.xls]

## Sheet: Sheet1
gene	primer sequence	sense or antisense
ARPP0	AGATTCGGGATATGCTGTTGGC	S
	TCGGGTCCTAGACCAGTGTTC	AS
ANP	CCTGTGTACAGTGCGGTGTC	S
	CCTCATCTTCTACCGGCATC	AS
BNP	GTCAGTCGTTTGGGCTGTAA	S
	AAGAGACCCAGGCAGAGTCA	AS
b-MHC	ACTGTCAACACTAAGAGGGTCA	S
	TTGGATGATTTGATCTTCCAGGG	AS
Kir6.1	TTGAACCACACGGGTCATCAT	S
	GCAGGTGCTATTTGCTTGGTTAG	AS
Kir6.2	CCCGCTTCGTGTCCAAGA	S
	CAGCGTGGTGAACACATCCT	AS
SUR1	GTGTCTCCGCCTTGACTGTCA	S
	GACGCCACTCGGAAGTATTTCT	AS
SUR2A	CATGGCCACGGAAAACATTT	S
	TGGAGCAGGTTTGGACCAGTA	AS
SUR2B	CATAGCTCATCGGGTTCACAC	S
	ATGTCTGCACGGACAAACGA	AS
eNOS	CCTTCCGCTACCAGCCAGA	S
	CAGAGACCTTCACTGCATTGGCTA	AS
iNOS	ACCTTGTTCAGCTACGCCTT	S
	CATTCCCAAATGTGCTTGTC	AS
NCX1	TTGCCTTCGTCCCACCTAC	S
	GACACTTTGAACTGTTCCCCG	AS
SERCA2	CGAGGAAGGGGAAGAAACG	S
	CAGTATGCTTGATGACGGAGA	AS
PLB	TGCCTCATCTTGATATGTCTG	S
	CACTTAGCCACTGTAAAGTTTGT	AS
CTGF	GCGAAGCTGACCTGGAGGAA	S
	TTGGCGATTTTAGGTGTC	AS
Collagen type 1	GAGCGGAGAGTACTGGATCG	S
	GTTCGGGCTGATGTACCAGT	AS
